# Supplementary material for: Neuronal atg1 Coordinates Autophagy Induction and Physiological Adaptations to Balance mTORC1 Signalling
Source: Cells. 2023 Aug 8;12(16):2024. doi: 10.3390/cells12162024 (PMC10453232; doi:10.3390/cells12162024)
Supplement: Supplementary file 1 [file cells-12-02024-s001.zip]

Archive with 1 entries (1 files):
- cells-2516186-supplementary.pdf
